# Supplementary material for: Magnesium Status and Ca/Mg Ratios in a Series of Children and Adolescents with Chronic Diseases
Source: Nutrients. 2022 Jul 18;14(14):2941. doi: 10.3390/nu14142941 (PMC9315923; doi:10.3390/nu14142941)
Supplement: Supplementary file 1 [file nutrients-14-02941-s001.zip]

Archive with 1 entries (1 files):
- nutrients-1771391-supplementary.pdf
